# Supplementary material for: Gender and age differences in the global burden of peptic ulcers: an analysis based on GBD data from 1990 to 2021
Source: Front Med (Lausanne). 2025 Apr 28;12:1586270. doi: 10.3389/fmed.2025.1586270 (PMC12066501; doi:10.3389/fmed.2025.1586270)
Supplement: Supplementary file 1 [file Presentation_1.ZIP]

Archive with 2 entries (2 files):
- suppl.materials/Suppl Tables.docx
- suppl.materials/Suppl.image.docx
